# Supplementary material for: Eco-epidemiological study of an endemic Chagas disease region in northern Colombia reveals the importance of Triatoma maculata (Hemiptera: Reduviidae), dogs and Didelphis marsupialis in Trypanosoma cruzi maintenance
Source: Parasit Vectors. 2015 Sep 22;8:482. doi: 10.1186/s13071-015-1100-2 (PMC4580378; doi:10.1186/s13071-015-1100-2)
Supplement: Additional file 1: — Geographic distribution of studied localities. [file 13071_2015_1100_MOESM1_ESM.zip]

Archive with 6 entries (6 files):
- El Vesubio.kml
- Guataca.kml
- renamed_156ef.kml
- Talaigua Nuevo.kml
- Talaigua Viejo.kml
- Tierrafirme.kml
