# Supplementary material for: Eco-epidemiological study of an endemic Chagas disease region in northern Colombia reveals the importance of Triatoma maculata (Hemiptera: Reduviidae), dogs and Didelphis marsupialis in Trypanosoma cruzi maintenance
Source: Parasit Vectors. 2015 Sep 22;8:482. doi: 10.1186/s13071-015-1100-2 (PMC4580378; doi:10.1186/s13071-015-1100-2)
Supplement: Additional file 1: — Geographic distribution of studied localities. [file 13071_2015_1100_MOESM1_ESM.zip › renamed_156ef.kml]

<?xml version="1.0" encoding="UTF-8"?>
<kml xmlns="http://www.opengis.net/kml/2.2" xmlns:gx="http://www.google.com/kml/ext/2.2" xmlns:kml="http://www.opengis.net/kml/2.2" xmlns:atom="http://www.w3.org/2005/Atom">
<Document>
	<name>La loma de Simón.kml</name>
	<Style id="s_ylw-pushpin_hl4">
		<IconStyle>
			<scale>1.3</scale>
			<Icon>
				<href>http://maps.google.com/mapfiles/kml/pushpin/ylw-pushpin.png</href>
			</Icon>
			<hotSpot x="20" y="2" xunits="pixels" yunits="pixels"/>
		</IconStyle>
	</Style>
	<Style id="s_ylw-pushpin3">
		<IconStyle>
			<scale>1.1</scale>
			<Icon>
				<href>http://maps.google.com/mapfiles/kml/pushpin/ylw-pushpin.png</href>
			</Icon>
			<hotSpot x="20" y="2" xunits="pixels" yunits="pixels"/>
		</IconStyle>
	</Style>
	<StyleMap id="m_ylw-pushpin4">
		<Pair>
			<key>normal</key>
			<styleUrl>#s_ylw-pushpin3</styleUrl>
		</Pair>
		<Pair>
			<key>highlight</key>
			<styleUrl>#s_ylw-pushpin_hl4</styleUrl>
		</Pair>
	</StyleMap>
	<Placemark>
		<name>La loma de Simón</name>
		<LookAt>
			<longitude>-74.46377735612296</longitude>
			<latitude>9.225778412235007</latitude>
			<altitude>0</altitude>
			<heading>0.0006541084662070495</heading>
			<tilt>0</tilt>
			<range>648.3137309808361</range>
			<gx:altitudeMode>relativeToSeaFloor</gx:altitudeMode>
		</LookAt>
		<styleUrl>#m_ylw-pushpin4</styleUrl>
		<Point>
			<gx:drawOrder>1</gx:drawOrder>
			<coordinates>-74.46380555555555,9.226091666666667,0</coordinates>
		</Point>
	</Placemark>
</Document>
</kml>
